# Supplementary material for: High-Quality Conductive Network Films Constructed from Carbon Nanotube/Carbon Nanofiber Composites via Electrospinning for Electrothermal Applications
Source: Nanomaterials (Basel). 2024 Oct 14;14(20):1646. doi: 10.3390/nano14201646 (PMC11510678; doi:10.3390/nano14201646)
Supplement: Supplementary file 1 [file nanomaterials-14-01646-s001.zip]

Archive with 4 entries (3 files):
- Supportimg Information/
- Supportimg Information/supporting information-1.pdf
- Supportimg Information/supporting information-2.pdf
- Supportimg Information/supporting information-3.pdf
